# Supplementary material for: Genomic Characterization Provides an Insight into the Pathogenicity of the Poplar Canker Bacterium Lonsdalea populi
Source: Genes (Basel). 2021 Feb 9;12(2):246. doi: 10.3390/genes12020246 (PMC7914447; doi:10.3390/genes12020246)
Supplement: Supplementary file 1 [file genes-12-00246-s001.zip]

Archive with 19 entries (18 files):
- Figures, Graphics, Images/
- Figures, Graphics, Images/Fig 1.tif
- Figures, Graphics, Images/Fig 2.tif
- Figures, Graphics, Images/Fig 4.tif
- Figures, Graphics, Images/Fig 5.tif
- Figures, Graphics, Images/Fig 6.tif
- Figures, Graphics, Images/Fig 7.tif
- Figures, Graphics, Images/Fig S1.tif
- Figures, Graphics, Images/Fig S2.tif
- Figures, Graphics, Images/Fig 3.tif
- Figures, Graphics, Images/Table 1.docx
- Figures, Graphics, Images/Table 2.docx
- Figures, Graphics, Images/Table 3.docx
- Figures, Graphics, Images/Table 4.docx
- Figures, Graphics, Images/Table S1.xlsx
- Figures, Graphics, Images/Table S2.docx
- Figures, Graphics, Images/Table S3.docx
- Figures, Graphics, Images/Table S4.docx
- Figures, Graphics, Images/Table S5.docx
