# Supplementary material for: Genomic Characterization Provides an Insight into the Pathogenicity of the Poplar Canker Bacterium Lonsdalea populi
Source: Genes (Basel). 2021 Feb 9;12(2):246. doi: 10.3390/genes12020246 (PMC7914447; doi:10.3390/genes12020246)
Supplement: Supplementary file 1 [file genes-12-00246-s001.zip › Figures, Graphics, Images/Table S1.xlsx]

## Sheet: Sheet1
Table S1 Pattern distribution of virulence factors of N-5-1 genome
	Categories	Count	Gene’s ID
Adhesion and Invasion	LOS	21	GL000120,0129,0130,0131,0190,0507,0569,0618,0705,0915,0917,0918,1367,1643,1707,1862,1863,2088,2408,2815,3218,
	peritrichous flagella	27	GL000052,0545,0623,0933,0946,1133,1305,1306,1307,1308,1309,1310,1311,1312,1313,1324,1326,1328,1332,1333,1334,1338,1625,1956,2318,2388,3384,
	capsule	24	GL00269,0658,0910,0911,1174,1192,1193,1194,1197,1198,1200,1201,1203,1205,1208,1209,1210,1695,2395,2820,2821,3243,3253,3416
	Type IV pili	18	GL000264,0275,0793,0794,0795,0796,0797,0798,0799,0800,0801,0803,1517,2227,2473,2492,3248,3453,
	Flagella (cluster I)	18	GL001303,1314,1315,1320,1322,1323,1325,1327,1329,1330,1337,1339,1340,1345,1346,1347,1348,1354,
	LPS	12	GL00118,0193,0742,0916,1207,1893,2817,2819,2836,2838,3491,3549,
	O-antigen	10	GL000191,0193,0742,1204,1893,2306,2817,2836,2839,3549,
	Capsular polysaccharide	9	GL000193,1213,2816,2818,2832,2840,2841,2842,2843,
	Other adherence invasion related	44	GL000145,0192,0516,0517,0518,1213,1382,1860,2151,2816,2818,2832,2840,2841,2842,2843,3026,3122,3509.etc
Secretion system	T3SS	26	GL000204,1567,1568,1569,1570,1574,1575,1576,1577,15791580,1581,1582,1583,1584,1585,1587,1588,1590,1591,1593,1668,1670,1671,1953,2623
	T6SS	24	GL001918,2150,2151,2337,2748,3104,3105,3106,3107,3108,3109,3110,3111,3112,3113,3114,3115,3116,3117,3118,3119,3122,3124,3297
	out	11	GL002360,2360,2361,2362,2363,2364,2365,2366,2367,2368,2369,2371,2372,2373,2433,
	Trehalose-recycling ABC tra-nsporter	8	GL001417,1557,1662,1928,1937,2109,2544,3379,
	T4SS	3	GL001825,2893,2919
Extracellular enzyme	carbohydrate-active exoenzyme	18	GL000204,00301,0507,0666,0801,0918,1197,1198,1201,1210,1320,1321,1322,1329,1350,1670,2150,2819,2832,3124,3329
	Other extracellular enzyme	27	GL000053,0350,0450,0451,0486,0630,0651,0912,0957,1076,1171,1257,1308,1383,2023,2044,2132,2485,2486,2521,2548,2756,2919,3169,3233,3234,
Iron acquisition	mediated iron	24	GL002120,2121,2122,2123,2124,2125,2126,2127,2128,2129,2130,2131,2343,2345,2346,2347,2348,2350,2352,2353,2354,2355,2356,2794,
	Heme biosynthesis	10	GL000162,0169,0211,0212,0568,1030,1647,2552,3309,3405
	direct heme uptake system	13	GL001216,1217,1218,2715,2716,2894,
	iron uptake and transport	12	GL000745,1131,1215,1786,1787,2743,2744,2745,2746,2844
TCS	TCS(HK&RR)	12	GL000625,1308,1417,1524,1557,1781,2169, 2227,2492,3473,2306,3372,
Bacterial toxins	Phytotoxin	6	GL000642,0744,1264,1265,2846,3167,
	Hemolysin, HlyA	1	GL000602,
	Hemolysin III	1	GL002872
	Beta-hemolysin/cytolysin	1	GL003497
